# Supplementary material for: Investigating the Role of Obesity in Prostate Cancer and Identifying Biomarkers for Drug Discovery: Systems Biology and Deep Learning Approaches
Source: Molecules. 2022 Jan 28;27(3):900. doi: 10.3390/molecules27030900 (PMC8840188; doi:10.3390/molecules27030900)
Supplement: Supplementary file 1 [file molecules-27-00900-s001.zip]

Archive with 1 entries (1 files):
- molecules-1559000-supplementary.pdf
